# Supplementary material for: Modeling of Protein–Protein Interactions in Cytokinin Signal Transduction
Source: Int J Mol Sci. 2019 Apr 28;20(9):2096. doi: 10.3390/ijms20092096 (PMC6539988; doi:10.3390/ijms20092096)
Supplement: Supplementary file 1 [file ijms-20-02096-s001.zip]

Archive with 3 entries (3 files):
- Supplementary_dataset_2.docx
- Supplementary_tables_and_figures.docx
- Supplementary_dataset_1.zip
